# Supplementary material for: Protocol: Interventions aimed at preventing out‐of‐home placement of children: A systematic review
Source: Campbell Syst Rev. 2024 Apr 10;20(2):e1395. doi: 10.1002/cl2.1395 (PMC11005103; doi:10.1002/cl2.1395)
Supplement: Supplementary file 1 — Supporting information. [file CL2-20-e1395-s001.zip]

Archive with 6 entries (6 files):
- CA000387-study-data/CA000387-study-information.csv
- CA000387-study-data/CA000387-risk-of-bias.csv
- CA000387-other-references/CA000387-additional-references.ris
- CA000387-analysis-data/CA000387-data-rows.csv
- CA000387-analysis-data/CA000387-subgroup-estimates.csv
- CA000387-analysis-data/CA000387-overall-estimates-and-settings.csv
