# Supplementary material for: Protocol: Interventions aimed at preventing out‐of‐home placement of children: A systematic review
Source: Campbell Syst Rev. 2024 Apr 10;20(2):e1395. doi: 10.1002/cl2.1395 (PMC11005103; doi:10.1002/cl2.1395)
Supplement: Supplementary file 1 — Supporting information. [file CL2-20-e1395-s001.zip › CA000387-study-data/CA000387-study-information.csv]

Study	Year	Data source	Char: Notes
