# Supplementary material for: Protocol: Interventions aimed at preventing out‐of‐home placement of children: A systematic review
Source: Campbell Syst Rev. 2024 Apr 10;20(2):e1395. doi: 10.1002/cl2.1395 (PMC11005103; doi:10.1002/cl2.1395)
Supplement: Supplementary file 1 — Supporting information. [file CL2-20-e1395-s001.zip › CA000387-other-references/CA000387-additional-references.ris]

TY  - JOUR
AU  - Al Channa M,W.
AU  - Stams Geert Jan J,M.
AU  - Bek Miranda,S.
AU  - Damen Esther,M.
AU  - Asscher Jessica,J.
AU  - Van der Laan Peter,H.
TI  - A meta-analysis of intensive family preservation programs: Placement prevention and improvement of family functioning
JF  - Children and youth services review
DA  - 2012///
VL  - 34
IS  - 8
SP  - 1472
EP  - 1479
ER  - 

TY  - JOUR
AU  - Andrews
AU  - I.
AU  - &amp; Kasy
AU  - M.
TI  - Identification of and correction forpublication bias
JF  - American Economic Review&nbsp;
DA  - 2019///
VL  - 109
IS  - 8
SP  - 2766
EP  - 2794
ER  - 

TY  - JOUR
AU  - Bald
AU  - A.
AU  - Chyn
AU  - E.
AU  - Hastings
AU  - J.
AU  - &amp; Machelett
AU  - M.
TI  - The causal impact of removing children from abusive and neglectful homes
JF  - Journal of Political Economy
DA  - 2022///
VL  - 130
IS  - 7
SP  - 1919
EP  - 1962
ER  - 

TY  - JOUR
AU  - Bald
AU  - A.
AU  - Doyle Jr
AU  - J. J.
AU  - Gross
AU  - M.
AU  - &amp; Jacob
AU  - B. A.
TI  - Economics of foster care
JF  - Journal of Economic Perspectives
DA  - 2022///
VL  - 36
IS  - 2
SP  - 223
EP  - 246
ER  - 

TY  - JOUR
AU  - Baldwin
AU  - H.
AU  - Biehal
AU  - N.
AU  - Cusworth
AU  - L.
AU  - Wade
AU  - J.
AU  - Allgar
AU  - V.
AU  - &amp; Vostanis
AU  - P.
TI  - Disentangling the effect of out-of-home care on child mental health
JF  - Child abuse &amp; neglect
DA  - 2019///
VL  - 88
SP  - 189
EP  - 200
ER  - 

TY  - GEN
AU  - Baron
AU  - E. J.
AU  - &amp; Gross
AU  - M
TI  - Is there a foster care-to-prison pipeline? Evidence from quasi-randomly assigned investigators
JF  - National Bureau of Economic Research
DA  - 2022///
VL  - No. w29922
ER  - 

TY  - JOUR
AU  - Bezeczky Zoe
AU  - El-Banna Asmaa
AU  - Petrou Stavros
AU  - Kemp Alison
AU  - Scourfield Jonathan
AU  - Forrester Donald
AU  - Nurmatov Ulugbek,B.
TI  - Intensive Family Preservation Services to prevent out-of-home placement of children: A systematic review and meta-analysis.
JF  - Child Abuse &amp; Neglect
DA  - 2020/04
VL  - 102
SP  - N.PAG
EP  - N.PAG
ER  - 

TY  - JOUR
AU  - Bruce Molly
AU  - Young David
AU  - Turnbull Susan
AU  - Rooksby Maki
AU  - Chadwick Guy
AU  - Oates Catriona
AU  - Nelson Rebecca
AU  - Young-Southward Genevieve
AU  - Haig Caroline
AU  - Minnis Helen
TI  - Reactive attachment disorder in maltreated young children in foster care
JF  - Attachment &amp; Human Development
DA  - 2019///
VL  - 21
IS  - 2
SP  - 152
EP  - 169
ER  - 

TY  - JOUR
AU  - Brännström
AU  - L.
AU  - Vinnerljung
AU  - B.
AU  - &amp; Almquist
AU  - Y. B.&nbsp;
TI  - Intergenerational transmission of placement in out-of-home care: Mediation and interaction by educational attainment
JF  - Child Abuse &amp; Neglect
DA  - 2022///
VL  - 123
IS  - 105436
ER  - 

TY  - JOUR
AU  - Bärnighausen
AU  - T.
AU  - Røttingen
AU  - J-A.
AU  - Rockers
AU  - P.
AU  - Shemilt
AU  - I.
AU  - &amp; Tugwell
AU  - P.
TI  - Quasi-experimental study designs series—paper 1: introduction: two historical lineages
JF  - Journal of Clinical Epidemiology
DA  - 2017///
VL  - 89
SP  - 4
EP  - 11
ER  - 

TY  - JOUR
AU  - Chaffin
AU  - M.
AU  - Silovsky
AU  - J. F.
AU  - Funderburk
AU  - B.
AU  - Valle
AU  - L. A.
AU  - Brestan
AU  - E. V.
AU  - Balachova
AU  - T.
AU  - ... &amp; Bonner
AU  - B. L. (2004).. &nbsp;72(3)
AU  - 500.
TI  - &nbsp;Parent-child interaction therapy with physically abusive parents: efficacy for reducing future abuse reports
JF  - Journal of consulting and clinical psychology,
DA  - 2004///
VL  - 72
IS  - 3
SP  - 500
ER  - 

TY  - CHAP
AU  - Chaimani
AU  - A.
AU  - Caldwell
AU  - D. M.
AU  - Li
AU  - T.
AU  - Higgins
AU  - J. P. T.
AU  - &amp; Salanti
AU  - G.
TI  - Chapter 11: Undertaking network meta-analyses
JF  - Cochrane Handbook for Systematic Reviews of Interventions
DA  - 2022///
ET  - Version 6.3 (updated February 2022)
ED  - Higgins, J. P. T., Thomas, J., Chandler, J., Cumpston, M., Li, T., Page, M. J., Welch, V. A.&nbsp;
PB  - Cochrane
ER  - 

TY  - JOUR
AU  - Clausen June,M.
AU  - Landsverk John
AU  - Ganger William
AU  - Chadwick David
AU  - Litrownik Alan
TI  - Mental health problems of children in foster care
JF  - Journal of Child and Family Studies
DA  - 1998///
VL  - 7
IS  - 3
SP  - 283
EP  - 296
ER  - 

TY  - CHAP
AU  - Deeks
AU  - J. J.
AU  - Higgins
AU  - J. P. T.
AU  - Altman
AU  - D. G.
TI  - Chapter 10: Analysing data and undertaking meta-analyses
JF  - Cochrane Handbook for Systematic Reviews of Interventions
DA  - 2023///
ET  - 6.4
ED  - Higgins, J. P. T., Thomas, J., Chandler, J., Cumpston, M., Li, T., Page, M. J., Welch, V. A.
PB  - Cochrane
ER  - 

TY  - JOUR
AU  - Degtiar
AU  - I. &amp; Rose
AU  - S.
TI  - A review of generalizability and transportability
JF  - Annual Review of Statistics and Its Application
DA  - 2023///
VL  - 10
SP  - 501
EP  - 524
ER  - 

TY  - JOUR
AU  - Dijkstra Sharon
AU  - Creemers Hanneke,E.
AU  - Asscher Jessica,J.
AU  - Deković Maja
AU  - Stams Geert Jan J,M.
TI  - The effectiveness of family group conferencing in youth care: A meta-analysis.
JF  - Child Abuse &amp; Neglect
DA  - 2016/12
VL  - 62
SP  - 100
EP  - 110
ER  - 

TY  - JOUR
AU  - Doyle Jr Joseph,J.
TI  - Child protection and child outcomes: Measuring the effects of foster care
JF  - American Economic Review
DA  - 2007///
VL  - 97
IS  - 5
SP  - 1583
EP  - 1610
ER  - 

TY  - JOUR
AU  - Doyle Jr.
AU  - J.J
TI  - Child protection and child outcomes: Measuring the effects of foster care
JF  - American Economic Review
DA  - 2007///
VL  - 97
IS  - 5
SP  - 1583
EP  - 1610
ER  - 

TY  - JOUR
AU  - Doyle Jr.
AU  - J.J
TI  - Child protection and adult crime: Using investigator assignment to estimate causal effects of foster care
JF  - Journal of Political Economy
DA  - 2008///
VL  - 116
IS  - 4
SP  - 746
EP  - 770
ER  - 

TY  - JOUR
AU  - Doyle Joseph,J.
TI  - Causal effects of foster care: An instrumental-variables approach
JF  - Children and Youth Services Review
DA  - 2013///
VL  - 35
IS  - 7
SP  - 1143
EP  - 1151
ER  - 

TY  - JOUR
AU  - Doyle Jr
AU  - J. J.
AU  - &amp; Aizer
AU  - A
TI  - Economics of child protection: Maltreatment, foster care, and intimate partner violence
JF  - Annual Review of Economics
DA  - 2018///
VL  - 10
SP  - 87
EP  - 108
ER  - 

TY  - JOUR
AU  - Egger
AU  - M.
AU  - Smith
AU  - G. D. S.
AU  - Schneider
AU  - M.
AU  - &amp; Minder
AU  - C.
TI  - Bias in meta‐analysis detected by a simple, graphical test
JF  - BMJ
DA  - 1997///
VL  - 315
IS  - 7109
SP  - 629
EP  - 634
ER  - 

TY  - JOUR
AU  - Esposito Tonino
AU  - Trocmé Nico
AU  - Chabot Martin
AU  - Shlonsky Aron
AU  - Collin-Vézina Delphine
AU  - Sinha Vandna
TI  - Placement of children in out-of-home care in Québec, Canada: When and for whom initial out-of-home placement is most likely to occur
JF  - Children and Youth Services Review
DA  - 2013///
VL  - 35
IS  - 12
SP  - 2031
EP  - 2039
ER  - 

TY  - JOUR
AU  - Esposito
AU  - T.
AU  - Trocmé
AU  - N.
AU  - Chabot
AU  - M.
AU  - Shlonsky
AU  - A.
AU  - Collin-Vézina
AU  - D.
AU  - &amp; Sinha
AU  - V.&nbsp;
TI  - Placement of children in out-of-home care in Québec, Canada: When and for whom initial out-of-home placement is most likely to occur
JF  - Children and Youth Services Review
DA  - 2013///
VL  - 35
IS  - 12
SP  - &nbsp;2031
EP  - 2039
ER  - 

TY  - GEN
AU  - European Court of Human Rights
TI  - CASE OF STRAND LOBBEN AND OTHERS v. NORWAY (2019) (Application no. 37283/13)
DA  - 2019///
ER  - 

TY  - JOUR
AU  - Farmer Elizabeth M,Z.
AU  - Mustillo Sarah
AU  - Burns Barbara,J.
AU  - Holden E Wayne
TI  - Use and predictors of out-of-home placements within systems of care
JF  - Journal of Emotional and Behavioral Disorders
DA  - 2008///
VL  - 16
IS  - 1
SP  - 5
EP  - 14
ER  - 

TY  - JOUR
AU  - Fernandez-Castilla
AU  - B.
AU  - Aloe
AU  - A. M.
AU  - Declercq
AU  - L.
AU  - Jamshidi
AU  - L.
AU  - Beretvas
AU  - S. N.
AU  - Onghena
AU  - P.
AU  - &amp; Van den Noortgate
AU  - W.
TI  - Estimating outcome-specific effects in meta-analyses of multiple outcomes: A simulation study.&nbsp;
JF  - Behavior Research Methods
DA  - 2021///
VL  - 53
IS  - 2
SP  - 702
EP  - 717&nbsp;
ER  - 

TY  - JOUR
AU  - Franzén Eva
AU  - Vinnerljung Bo
AU  - Hjern Anders
TI  - The epidemiology of out-of-home care for children and youth: A national cohort study
JF  - British Journal of Social Work
DA  - 2008///
VL  - 38
IS  - 6
SP  - 1043
EP  - 1059
ER  - 

TY  - JOUR
AU  - Fuller
AU  - T. L.
TI  - Child safety at reunification: A case-control study of maltreatment recurrence following return home from substitute care
JF  - Children and Youth Services Review
DA  - 2005///
VL  - 27
IS  - 12
SP  - 1293
EP  - 1306
ER  - 

TY  - BOOK
AU  - Glennerster
AU  - R. &amp; Takavarasha
AU  - K.
BT  - Running randomized evaluations: A practical guide
DA  - 2013///
PB  - Princeton University Press
CY  - Princeton
ER  - 

TY  - JOUR
AU  - Goemans Anouk
AU  - van Geel Mitch
AU  - Vedder Paul
TI  - Over three decades of longitudinal research on the development of foster children: A meta-analysis
JF  - Child Abuse &amp; Neglect
DA  - 2015/04
VL  - 42
SP  - 121
EP  - 134
ER  - 

TY  - JOUR
AU  - Goemans
AU  - A.
AU  - van Geel
AU  - M.
AU  - van Beem
AU  - M.
AU  - &amp; Vedder
AU  - P.
TI  - Developmental outcomes of foster children: A meta-analytic comparison with children from the general population and children at risk who remained at home.
JF  - Child maltreatment
DA  - 2016///
VL  - 21
IS  - 3
SP  - 198
EP  - 217
ER  - 

TY  - JOUR
AU  - Gross
AU  - M.
AU  - &amp; Baron
AU  - E.,J.
TI  - Temporary stays and persistent gains: The causal effects of foster care
JF  - American Economic Journal: Applied Economics
DA  - 2022///
VL  - 14
IS  - 2
SP  - 170
EP  - 199
ER  - 

TY  - JOUR
AU  - Hedges
AU  - L. V.&nbsp;
TI  - Distribution theory for Glass's estimator of effect size and related estimators
JF  - Journal of Educational Statistics
DA  - 1981///
VL  - 6
IS  - 2
SP  - 107
EP  - 128
ER  - 

TY  - JOUR
AU  - Hedges
AU  - L. V.
TI  - Modeling publication selection effects in meta-analysis
JF  - Statistical Science
DA  - 1992///
VL  - 7
IS  - 2
SP  - 246
EP  - 255
ER  - 

TY  - CHAP
AU  - Hedges
AU  - L. V.
AU  - &amp; Vevea
AU  - J.&nbsp;
TI  - Selection method approaches.
JF  - &nbsp;Publication bias inmeta‐analysis: Prevention, assessment, and adjustments
DA  - 2005///
SP  - 145
EP  - 174
ED  - &nbsp;H. R.Rothstein, A. J. Sutton, &amp; M. Borenstein
PB  - John Wiley &amp; Sons, Ltd.
ER  - 

TY  - BOOK
AU  - Higgins
AU  - J. P. T.
AU  - &amp; Green
AU  - S. (Eds.)
BT  - . Cochrane handbook for systematic reviews of interventions. Version 5.1.0 [updated March 2011].&nbsp;
DA  - 2011///
PB  - Wiley-Blackwell The Cochrane Collaboration
CY  - http://www.cochrane-handbook.org
ER  - 

TY  - JOUR
AU  - Higgins
AU  - J. P. T.
AU  - Altman
AU  - D. G.
AU  - Gøtzsche
AU  - P. C.
AU  - Jüni
AU  - P.
AU  - Moher
AU  - D.
AU  - Oxman
AU  - A. D.
AU  - …
AU  - Cochrane Bias Methods Group Cochrane Statistical Methods Group. (2011). &nbsp;BMJ
AU  - 343
AU  - .
TI  - The Cochrane Collaboration's tool for assessing risk of bias in randomised trials.
JF  - BMJ
DA  - 2011///
VL  - 343
IS  - d5928
ER  - 

TY  - JOUR
AU  - Higgins
AU  - J. P. T.
AU  - Savovic
AU  - J.
AU  - Page
AU  - M. J. &amp; Sterne
AU  - J. A. C. (Eds.)
TI  - Revised Cochrane risk-of-bias tool for randomized trials (RoB 2): Detailed guidance.
JF  - &nbsp;Retrieved from http://www.riskofbias.info
DA  - 2019///
ER  - 

TY  - GEN
AU  - Higgins
AU  - J. P. T.
AU  - Savovic
AU  - J.
AU  - Page
AU  - M. J. &amp; Sterne
AU  - J. A. C. (Eds.).&nbsp;
TI  - Revised Cochrane risk-of-bias tool for randomized trials (RoB 2): Detailed guidance.
JF  - &nbsp;Retrieved from http://www.riskofbias.info
DA  - 2019///
ER  - 

TY  - JOUR
AU  - Hurlburt
AU  - M. S.
AU  - Nguyen
AU  - K.
AU  - Reid
AU  - J.
AU  - Webster-Stratton
AU  - C.
AU  - &amp; Zhang
AU  - J.
TI  - &nbsp;Efficacy of the Incredible Years group parent program with families in Head Start who self-reported a history of child maltreatment
JF  - &nbsp;Child abuse &amp; neglect,
DA  - 2013///
VL  - &nbsp;37
IS  - 8
SP  - 531
EP  - 543.
ER  - 

TY  - JOUR
AU  - Kääriälä Antti
AU  - Hiilamo Heikki
TI  - Children in out-of-home care as young adults: A systematic review of outcomes in the Nordic countries
JF  - Children and Youth Services Review
DA  - 2017///
VL  - 79
IS  - May
SP  - 107
EP  - 114
ER  - 

TY  - JOUR
AU  - LaBrenz Catherine,A.
AU  - Panisch Lisa,S.
AU  - Liu Chun
AU  - Fong Rowena
AU  - Franklin Cynthia
TI  - Reunifying Successfully: A Systematic Review of Interventions to Reduce Child Welfare Recidivism.
JF  - Research on Social Work Practice
DA  - 2020/11
VL  - 30
IS  - 8
SP  - 832
EP  - 845
ER  - 

TY  - JOUR
AU  - Langan
AU  - D.
AU  - Higgins
AU  - J. P. T.
AU  - Jackson
AU  - D.
AU  - Bowden
AU  - J.
AU  - Veroniki
AU  - A. A.
AU  - Kontopantelis
AU  - E.
AU  - Viechtbauer
AU  - W.
AU  - &amp; Simmonds
AU  - M.
TI  - Acomparison of heterogeneity variance estimators in simulatedrandom‐effects meta‐analyses
JF  - Research Synthesis Methods
DA  - 2019///
VL  - 10
IS  - 1
SP  - 83
EP  - 98
ER  - 

TY  - GEN
AU  - Lee Bethany,R.
AU  - Ebesutani Chad
AU  - Kolivoski Karen,M.
AU  - Becker Kimberly,D.
AU  - Lindsey Michael,A.
AU  - Brandt Nicole Evangelista
AU  - Cammack Nicole
AU  - Strieder Frederick,H.
AU  - Chorpita Bruce,F.
AU  - Barth Richard,P.
TI  - Program and practice elements for placement prevention: A review of interventions and their effectiveness in promoting home-based care.
JF  - American Journal of Orthopsychiatry
DA  - 2014///
VL  - 84
SP  - 244
EP  - 256
ER  - 

TY  - JOUR
AU  - Lightfoot
AU  - E.
AU  - Hill
AU  - K.
AU  - &amp; LaLiberte
AU  - T. (2011).&nbsp;
TI  - Prevalence of children with disabilities in the child welfare system and out of home placement: An examination of administrative records
JF  - Children and Youth Services Review
DA  - 2011///
VL  - 33
IS  - 11
SP  - 2069
EP  - 2075
ER  - 

TY  - GEN
AU  - Lindquist
AU  - M.J
TI  - Does Placing Children in Out-of-Home Care Affect Their Future Criminality?
JF  - Stockholm: SNS–the Center for Business and Policy Studies
DA  - 2023///
ER  - 

TY  - JOUR
AU  - Lindsey Duncan
TI  - Reliability of the foster care placement decision: A review
JF  - Research on social work practice
DA  - 2019///
VL  - 2
IS  - 1
SP  - 65
EP  - 80
ER  - 

TY  - JOUR
AU  - Littell Julia,H.
TI  - Lessons from a systematic review of effects of multisystemic therapy
JF  - Children and youth services review
DA  - 2005///
VL  - 27
IS  - 4
SP  - 445
EP  - 463
ER  - 

TY  - JOUR
AU  - Littell Julia,H.
TI  - Evidence-based or biased? The quality of published reviews of evidence-based practices
JF  - Children and Youth Services Review
DA  - 2008///
VL  - 30
IS  - 11
SP  - 1299
EP  - 1317
ER  - 

TY  - JOUR
AU  - Littell Julia,H.
AU  - Pigott Therese,D.
AU  - Nilsen Karianne,H.
AU  - Green Stacy,J.
AU  - Montgomery Olga L,K.
TI  - Multisystemic Therapy® for social, emotional, and behavioural problems in youth age 10 to 17: An updated systematic review and meta‐analysis
JF  - Campbell Systematic Reviews
DA  - 2021///
VL  - 17
IS  - 4
SP  - e1158
EP  - e1158
ER  - 

TY  - JOUR
AU  - Lovett
AU  - N.
AU  - &amp; Xue
AU  - Y
TI  - Family first or the kindness of strangers? Foster care placements and adult outcomes
JF  - Labour Economics&nbsp;
DA  - 2020///
VL  - 65
IS  - 101840
ER  - 

TY  - JOUR
AU  - Lu
AU  - Y. E.
AU  - Landsverk
AU  - J.
AU  - Ellis-Macleod
AU  - E.
AU  - Newton
AU  - R.
AU  - Ganger
AU  - W.
AU  - &amp; Johnson
AU  - I.&nbsp;
TI  - Race, ethnicity, and case outcomes in child protective services
JF  - Children and Youth Services Review
DA  - 2004///
VL  - 26
IS  - 5
SP  - 447
EP  - 461
ER  - 

TY  - JOUR
AU  - Maltais Christine
AU  - Cyr Chantal
AU  - Parent Geneviève
AU  - Pascuzzo Katherine
TI  - Identifying effective interventions for promoting parent engagement and family reunification for children in out-of-home care: A series of meta-analyses.
JF  - Child Abuse &amp; Neglect
DA  - 2019/02
VL  - 88
SP  - 362
EP  - 375
ER  - 

TY  - JOUR
AU  - Mathur
AU  - M. B.
AU  - &amp; VanderWeele
AU  - T. J.
TI  - Sensitivity analysis forpublication bias in meta‐analyses
JF  - Journal of the Royal Statistical Society: Series C (Applied Statistics)
DA  - 2020///
VL  - 69
IS  - 5
SP  - 1091
EP  - 1119
ER  - 

TY  - JOUR
AU  - McGinn Tony
AU  - Best Paul
AU  - Wilson Jason
AU  - Chereni Admire
AU  - Kamndaya Mphatso
AU  - Shlonsky Aron
TI  - Family group decision-making for children at risk of abuse or neglect: A systematic review.
JF  - Campbell Systematic Reviews
DA  - 2020/09
VL  - 16
IS  - 3
SP  - 1
EP  - 64
ER  - 

TY  - JOUR
AU  - Nelson Kristine
AU  - Walters,B.
AU  - Schweitzer,D.
AU  - Blythe B,J.
AU  - Pecora P,J.
TI  - A ten-year review of family preservation research: Building the evidence base
JF  - Seattle, WA: Casey Family Programs
DA  - 2009///
ER  - 

TY  - JOUR
AU  - Nelson Kristine
AU  - Walters,B.
AU  - Schweitzer,D.
AU  - Blythe B,J.
AU  - Pecora P,J.
TI  - A ten-year review of family preservation research: Building the evidence base
JF  - Seattle, WA: Casey Family Programs
DA  - 2009///
ER  - 

TY  - JOUR
AU  - Neo Samantha H,F.
AU  - Norton Sam
AU  - Kavallari Despoina
AU  - Canfield Martha
TI  - Integrated Treatment Programmes for Mothers with Substance Use Problems: A Systematic Review and Meta-analysis of Interventions to Prevent Out-of-home Child Placements
JF  - Journal of Child and Family Studies
DA  - 2021///
VL  - 30
IS  - 11
SP  - 2877
EP  - 2889
ER  - 

TY  - JOUR
AU  - Norman
AU  - R. E.
AU  - Byambaa
AU  - M.
AU  - De
AU  - R.
AU  - Butchart
AU  - A.
AU  - Scott
AU  - J.
AU  - &amp; Vos
AU  - T.&nbsp;
TI  - The long-term health consequences of child physical abuse, emotional abuse, and neglect: a systematic review and meta-analysis
JF  - PLoS medicine
DA  - 2012///
VL  - 9
IS  - 11
SP  - &nbsp;e1001349.
ER  - 

TY  - BOOK
AU  - Olsen RFEgelund T&amp; Lausten,M.
BT  - Tidligere anbragte som unge voksne. København: SFI.
DA  - 2011///
PB  - SFI - Det Nationale Forskningscenter for Velfærd
CY  - Copenhagen, Denmark
ER  - 

TY  - JOUR
AU  - Oxman
AU  - A. D.
AU  - &amp; Guyatt
AU  - G. H. (1992)
TI  - &nbsp;A consumer's guide to subgroup analyses.&nbsp;
JF  - &nbsp;Annals of internal medicine
DA  - 1992///
VL  - 116
IS  - 1
SP  - 78
EP  - 84
ER  - 

TY  - JOUR
AU  - Pandiani John,A.
AU  - Schacht Lucille,M.
AU  - Banks Steven,M.
TI  - After children's services: A longitudinal study of significant life events
JF  - Journal of Emotional and Behavioral Disorders
DA  - 2001///
VL  - 9
IS  - 2
SP  - 131
EP  - 138
ER  - 

TY  - JOUR
AU  - Parton Nigel
TI  - J. Packman, J. Randall and N. Jacques, Who Needs Care? Social Work Decisions About Children, Basil Blackwell, 1986. 221 pp.£ 19.50.
JF  - Journal of Social Policy
DA  - 1987///
VL  - 16
IS  - 1
SP  - 100
EP  - 102
ER  - 

TY  - JOUR
AU  - Petrowski Nicole
AU  - Cappa Claudia
AU  - Gross Peter
TI  - Estimating the number of children in formal alternative care: Challenges and results
JF  - Child abuse &amp; neglect
DA  - 2017///
VL  - 70
SP  - 388
EP  - 398
ER  - 

TY  - JOUR
AU  - Prinz
AU  - R. J.
AU  - Sanders
AU  - M. R.
AU  - Shapiro
AU  - C. J.
AU  - Whitaker
AU  - D. J.
AU  - &amp; Lutzker
AU  - J. R. (2009).
TI  - &nbsp;Population-based prevention of child maltreatment: The US Triple P system population trial. &nbsp;10, 1-12.
JF  - Prevention science
DA  - 2009///
VL  - 10
SP  - 1
EP  - 12
ER  - 

TY  - JOUR
AU  - Pustejovsky
AU  - J. E.
AU  - &amp; Rodgers
AU  - M. A.
TI  - Testing for funnel plot asymmetry of standardized mean differences
JF  - Research Synthesis Methods
DA  - 2019///
VL  - 10
IS  - 1
SP  - 51
EP  - 71
ER  - 

TY  - JOUR
AU  - Pustejovsky
AU  - J. E.
AU  - &amp; Tipton
AU  - E.&nbsp;
TI  - Meta‐analysis with robust variance estimation: Expanding the range of working models
JF  - Prevention Science
DA  - 2022///
VL  - 23
SP  - 425
EP  - 438
ER  - 

TY  - COMP
AU  - Pustejovsky
AU  - J.
TI  - clubSandwich: Cluster-robust (sandwich) variance estimators with small-sample corrections
DA  - 2022///
ER  - 

TY  - GEN
AU  - Roberts
AU  - K.,V.
TI  - Foster care and child welfare
JF  - Dissertation, Clemson University
DA  - 2019///
ER  - 

TY  - JOUR
AU  - Rodgers
AU  - M. A.
AU  - &amp; Pustejovsky
AU  - J. E.
TI  - Evaluating meta‐analytic methods to detect selective reporting in the presence of dependenteffect sizes
JF  - Psychological Methods
DA  - 2021///
VL  - 26
IS  - 2
SP  - 141
EP  - 160
ER  - 

TY  - JOUR
AU  - Rosenberg
AU  - S. A.
AU  - &amp; Robinson
AU  - C. C.&nbsp;
TI  - &nbsp;Out-of-home placement for young children with developmental and medical conditions
JF  - Children and Youth Services Review
DA  - 2004///
VL  - 26
IS  - 8
SP  - &nbsp;711
EP  - 723
ER  - 

TY  - JOUR
AU  - Salanti
AU  - G.
TI  - Indirect and mixed‐treatment comparison, network, or multiple‐treatments meta‐analysis: many names, many benefits, many concerns for the next generation evidence synthesis tool
JF  - Research Synthesis Methods
DA  - 2012///
VL  - 3
IS  - 2
SP  - 80
EP  - 97
ER  - 

TY  - JOUR
AU  - Sharma Waddington H.
AU  - Aloe
AU  - A.
AU  - Pigott
AU  - T.
AU  - Stewart
AU  - G.
AU  - Tugwell
AU  - P.
AU  - Welch
AU  - V. &amp; Wilson
AU  - D.
TI  - Quasi-Experiments are a Valuable Source of Evidence about Effects of Interventions,Programmes and Policies: Commentary from the Campbell Collaboration StudyDesign and Bias Assessment Working Group
JF  - Journal of Clinical Epidemiology
DA  - 2022///
VL  - 152
SP  - 311
EP  - 313
ER  - 

TY  - JOUR
AU  - Sterne
AU  - J. A. C.
AU  - Hernán
AU  - M. A.
AU  - Reeves
AU  - B. C.
AU  - Savović
AU  - J.
AU  - Berkman
AU  - N. D.
AU  - Viswanathan
AU  - M.
AU  - … Higgins
AU  - J. P. T. (2016). &nbsp;
AU  - &nbsp;i4919.
TI  - ROBINS-I: A tool for assessing risk of bias in non-randomized studies of interventions
JF  - BMJ
DA  - 2016///
VL  - 355
IS  - i4919
SP  - &nbsp;retrieved from: https://www.bmj.com/content/355/bmj.i4919
ER  - 

TY  - JOUR
AU  - Sterne
AU  - J. A. C.
AU  - Higgins
AU  - J. P. T.
AU  - Elbers
AU  - R. G.
AU  - Reeves
AU  - B. C.
AU  - &amp; The Development Group for ROBINS-I.&nbsp;
TI  - Risk of Bias in Non-randomized Studies of Interventions (ROBINS-I): Detailed guidance.
JF  - &nbsp;Retrieved from http://www.riskofbias.info
DA  - 2016///
ER  - 

TY  - JOUR
AU  - Storhaug Anita Skårstad
AU  - Kojan Bente Heggem
TI  - Emergency out‐of‐home placements in Norway: Parents' experiences
JF  - Child &amp; Family Social Work
DA  - 2017///
VL  - 22
IS  - 4
SP  - 1407
EP  - 1414
ER  - 

TY  - JOUR
AU  - Sánchez-Meca
AU  - J.
AU  - Marín-Martínez
AU  - F.
AU  - &amp; Chacón-Moscoso
AU  - S.&nbsp;
TI  - Effect-size indices for dichotomized outcomes in meta-analysis
JF  - Psychological Methods
DA  - 2003///
VL  - 8
IS  - 4
SP  - 448– 467
ER  - 

TY  - GEN
AU  - Thomas
AU  - J.
AU  - Graziosi
AU  - S.
AU  - Brunton
AU  - J.
AU  - Ghouze
AU  - Z.
AU  - O'Driscoll
AU  - P.
AU  - Bond
AU  - M.
AU  - &amp; Koryakina
AU  - A.
TI  - EPPI-Reviewer: advanced software for systematic reviews, maps and evidence synthesis
JF  - EPPI Centre, UCL Social Research Institute, University College London
DA  - 2023///
ER  - 

TY  - JOUR
AU  - Tipton
AU  - E.
TI  - Small sample adjustments for robust variance estimation with meta‐regression
JF  - Psychological Methods
DA  - 2015///
VL  - 20
IS  - 3
SP  - 375
EP  - 393
ER  - 

TY  - JOUR
AU  - Tipton
AU  - E.
AU  - &amp; Pustejovsky
AU  - J. E.&nbsp;
TI  - Small‐sample adjustments for testsof moderators and model fit using robust variance estimation in meta‐regression
JF  - Journal of Educational and Behavioral Statistics
DA  - 2015///
VL  - 40
IS  - 6
SP  - Journal of Educational and Behavioral Statistics
ER  - 

TY  - GEN
AU  - Van Lissa
AU  - C. J.
TI  - MetaForest: Exploring heterogeneity in meta-analysis using random forests
JF  - PsyArxiv
DA  - 2017///
DO  - 10.31234/osf.io/myg6s
ER  - 

TY  - JOUR
AU  - Vembye
AU  - M. H.
AU  - Pustejovsky
AU  - J. E.
AU  - &amp; Pigott
AU  - T. D.
TI  - Power approximations for overall average effects in meta-analysis with dependent effect sizes
JF  - Journal of Educational and Behavioral Statistics
DA  - 2023///
VL  - &nbsp;48
IS  - 1
SP  - 70
EP  - 102
ER  - 

TY  - COMP
AU  - Viechtbauer
AU  - W.
TI  - Metafor: Meta-analysis package for R
DA  - 2022///
ER  - 

TY  - BOOK
AU  - Vinnerljung
AU  - Bo.&nbsp;
BT  - Fosterbarn som vuxna
DA  - 1997///
PB  - Dissertation, Lunds universitet
CY  - Lund, Sweden
ER  - 

TY  - JOUR
AU  - Vinnerljung Bo
AU  - Ribe Martin
TI  - Mortality after care among young adult foster children in Sweden
JF  - International Journal of Social Welfare
DA  - 2001///
VL  - 10
IS  - 3
SP  - 164
EP  - 173
ER  - 

TY  - JOUR
AU  - Vinnerljung Bo
AU  - Sundell Knut
AU  - Löfholm Cecilia Andrée
AU  - Humlesjö Eva
TI  - Former Stockholm child protection cases as young adults: Do outcomes differ between those that received services and those that did not?
JF  - Children and Youth Services Review
DA  - 2006///
VL  - 28
IS  - 1
SP  - 59
EP  - 77
ER  - 

TY  - JOUR
AU  - Vinnerljung Bo
AU  - Hjern Anders
AU  - Lindblad Frank
TI  - Suicide attempts and severe psychiatric morbidity among former child welfare clients – a national cohort study
JF  - Journal of Child Psychology and Psychiatry
DA  - 2006/07
VL  - 47
IS  - 7
SP  - 723
EP  - 733
ER  - 

TY  - JOUR
AU  - Vinnerljung Bo
AU  - Sallnäs Marie
TI  - Into adulthood: a follow‐up study of 718 young people who were placed in out‐of‐home care during their teens
JF  - Child &amp; Family Social Work
DA  - 2008///
VL  - 13
IS  - 2
SP  - 144
EP  - 155
ER  - 

TY  - JOUR
AU  - Vinnerljung Bo
AU  - Hjern Anders
TI  - Consumption of psychotropic drugs among adults who were in societal care during their childhood—A Swedish national cohort study
JF  - Nordic Journal of Psychiatry
DA  - 2014/11
VL  - 68
IS  - 8
SP  - 611
EP  - 619
ER  - 

TY  - JOUR
AU  - Waddington
AU  - H.
AU  - &nbsp;Aloe
AU  - A. M.
AU  - Becker
AU  - B. J.
AU  - Djimeua
AU  - E. W.
AU  - Garcia Hombrados
AU  - J.
AU  - Tugwell
AU  - P.
AU  - Wells
AU  - G. &amp; Reeves
AU  - B.
TI  - Quasi-experimental study designs series - paper 6: risk of bias assessment
JF  - Journal of Clinical Epidemiology
DA  - 2017///
VL  - 89
SP  - 43
EP  - 52
ER  - 

TY  - JOUR
AU  - Warburton
AU  - W. P.
AU  - Warburton
AU  - R. N.
AU  - Sweetman
AU  - A.
AU  - &amp; Hertzman
AU  - C
TI  - The impact of placing adolescent males into foster care on education, income assistance, and convictions
JF  - Canadian Journal of Economics&nbsp;
DA  - 2014///
VL  - 47
IS  - 1
SP  - 35
EP  - 69
ER  - 

TY  - BOOK
AU  - Wilson
AU  - D. B.
AU  - &amp; Lipsey
AU  - M. W.&nbsp;
BT  - Practical meta-analysis
DA  - 2001///
PB  - SAGE
CY  - Thousand Oaks, Ca
ER  - 

TY  - JOUR
AU  - van Assen A G (Arjen)
AU  - Knot-Dickscheit J (Jana)
AU  - Post W J (Wendy)
AU  - Grietens H (Hans)
TI  - Home-visiting interventions for families with complex and multiple problems: A systematic review and meta-analysis of out-of-home placement and child outcomes
JF  - Children and Youth Services Review
DA  - 2020/07
VL  - 114
ER  - 
