# Supplementary material for: Protocol: Interventions aimed at preventing out‐of‐home placement of children: A systematic review
Source: Campbell Syst Rev. 2024 Apr 10;20(2):e1395. doi: 10.1002/cl2.1395 (PMC11005103; doi:10.1002/cl2.1395)
Supplement: Supplementary file 1 — Supporting information. [file CL2-20-e1395-s001.zip › CA000387-analysis-data/CA000387-data-rows.csv]

Analysis group	Analysis number	Analysis name	Subgroup	Applicability	Study	Study year	GIV Mean	GIV SE	Experimental mean	Experimental SD	Experimental cases	Experimental N	Control mean	Control SD	Control cases	Control N	O-E	Variance	Weight	Mean	CI start	CI end	Footnotes
