# Supplementary material for: Protocol: Interventions aimed at preventing out‐of‐home placement of children: A systematic review
Source: Campbell Syst Rev. 2024 Apr 10;20(2):e1395. doi: 10.1002/cl2.1395 (PMC11005103; doi:10.1002/cl2.1395)
Supplement: Supplementary file 1 — Supporting information. [file CL2-20-e1395-s001.zip › CA000387-analysis-data/CA000387-subgroup-estimates.csv]

Analysis group	Analysis number	Subgroup	Subgroup number	Experimental cases	Experimental N	Control cases	Control N	Weight	Mean	CI start	CI end	Heterogeneity Tau²	Heterogeneity Chi²	Heterogeneity df	Heterogeneity P	Heterogeneity I²	Effect Z	Effect P	ID
